# Supplementary material for: CRISPRing KRAS: A Winding Road with a Bright Future in Basic and Translational Cancer Research
Source: Cancers (Basel). 2024 Jan 22;16(2):460. doi: 10.3390/cancers16020460 (PMC10814442; doi:10.3390/cancers16020460)
Supplement: Supplementary file 1 [file cancers-16-00460-s001.zip]

Archive with 1 entries (1 files):
- cancers-2830417-supplementary.pdf
